# Supplementary material for: Prognostic Neurotransmitter Receptors Genes Are Associated with Immune Response, Inflammation and Cancer Hallmarks in Brain Tumors
Source: Cancers (Basel). 2022 May 21;14(10):2544. doi: 10.3390/cancers14102544 (PMC9139273; doi:10.3390/cancers14102544)
Supplement: Supplementary file 1 [file cancers-14-02544-s001.zip]

Archive with 1 entries (1 files):
- cancers-1741759-supplementary.pdf
